# Supplementary material for: Molecular and cultural evidence of corrosive microorganisms in an offshore oil field in the Arctic (Russia)
Source: mSystems. 2025 Oct 24;10(11):e01161-25. doi: 10.1128/msystems.01161-25 (PMC12625739; doi:10.1128/msystems.01161-25)
Supplement: Table S2 — Potential contribution to sulfur metabolism of microorganisms from water samples. [file msystems.01161-25-s0002.xlsx]

## Sheet: Лист1
TABLE S2 Potential contribution to sulfur metabolism of microorganisms from water samples taken at the Prirazlomnoye oil field, according to KEGG analysis*
Genus	V20002_1	V20002_2	V20002_3	V48002a_1	V48002a_2	V48002a_3	V48002b_1	V48002b_2	V48002b_3	Z43003_1	Z43003_2	Z43003_3	Z49002_1	Z49002_2	Z49002_3	V49001_1	V49001_2	V49001_3	T53001_1	T53001_2	T53001_3	T43006_1	T43006_2	T43006_3	T53004_2	T53004_3	FCO__3	P22004_3
Arcobacter	0	0.1	28.2	0	0	0.2	0	0	5.3	41.9	68.4	0.1	65.3	73.7	0.1	64.3	2.9	0.8	0	0	12.4	0.1	0.1	0	0	0	0.1	34.5
Caminicella	22.3	31.7	0	33	22.4	0.4	25.4	29.8	0.4	5.5	4.3	0.6	4.7	2.9	0.1	4.1	0	0	1.5	1.5	0	0	0	0	0	0	0	0
Sulfurospirillum	0	0	1.4	0	0	0	0	0	0	0.2	0.4	0	0.6	0.3	0.1	4	70	1.1	10.3	10.3	7.1	1.6	1.6	0	10.3	35.5	1.5	0.1
Denitrovibrio	0	0	0	0	0	0	0	0	0	0.2	0.2	2.9	0.2	0.5	56.1	0.5	0.8	0	0	0	0	39.9	39.9	37.1	1.1	2.5	0	0
Desulfitibacter	20.8	12.1	0.1	9.1	16	15.2	16.2	18.3	12.4	4.1	1.7	10.9	2	0.4	0.1	1.4	0	0.2	0	0	0	0	0	0	0	0	0.5	0.2
Desulfacinum	6.6	11.1	1.1	6.2	12.7	11.8	6.8	7.4	19.2	0.1	0.1	5	4	0	0.7	2.6	5.2	0.1	0	0	0	19.7	19.7	0.3	0.3	1.3	2.4	0
Desulfonauticus	15.7	11.4	0.3	16.3	15	11.3	12.3	12.2	0.6	0.2	0.5	0	0.4	3.3	5.2	0.4	0	5.1	0	0	0	0	0	7	0.1	0.1	0	0.2
Rhodospirillales	0	0	0	0	0	0	0	0	0	0	0	0	0	0	0	0	0	1.7	0.8	0.8	0.9	0	0	0	64.3	0.3	0.1	0
Kosmotoga	0	7.6	27	0	11	41.1	0	6.1	2.4	2.5	1.2	0.1	0.1	0.1	0	0.3	0.1	3.4	0	0	0	0	0	0	0.2	0.7	10.3	0
Thermacetogenium	10.1	9.1	0.3	24.2	5.3	7.7	17.6	4.7	6.3	3.4	1.5	5	3.5	0.7	0.1	2.4	1.3	0.1	0	0	0	0	0	0	0.1	0.1	0.1	0
Shigella	0	1	0	0	0.3	1.3	0	0.3	0.5	24.5	0.2	0.1	0	0.2	1.5	0	0	0.1	3.7	3.7	3.6	5.4	5.4	9.6	2	7.9	5.1	3.5
Clostridia	10	5.9	12	3.1	9.9	7.5	5.6	9	6.8	1	0.6	5.6	0.3	0	0.3	0.3	0	0.2	0	0	0	0.2	0.2	0.2	0.1	0.7	0.8	0
Petrotoga	10.7	5.2	0.2	6.2	4.2	0.7	7.5	3.4	19.8	0.1	0.3	16	0.1	0.1	0	0	0.8	0.8	0	0	0	0.3	0.3	0	0	0.1	0.1	0.1
Flexistipes	0	0	0	0	0	0	2.1	0	0	0.2	0	0	0.3	0	0	0.8	0	50.6	0	0	0	0	0	0	0	4.9	0	0
Methanolobus	0.7	0.2	3.2	0	1.4	0.6	0.6	3.8	0.9	0.1	0.4	7.4	0.1	0.4	6.7	0.2	0.1	8.9	0.1	0.1	0	1.1	1.1	2.5	0.1	8.3	9.2	1
Vibrio	0	0	0	0	0	0	0	0	8.2	0	6.2	0	6.3	0.1	1.4	4.9	0.3	0.7	0.2	0.2	0.3	5.2	5.2	8.3	0.2	0.5	4.3	0
Pseudoalteromonas	0	0	0.1	0	0	0	0	0	0	2.1	0	0	0	0	0.1	0	0.1	0.1	0.1	0.1	0.3	0	0	0	0.2	0.1	3.2	36.8
Desulfotignum	0.1	0	0	0.1	0.1	0	0.1	0.2	1.3	0.5	0.1	13.1	0.4	0	2.1	0.3	0.1	1.9	0.1	0.1	0	0	0	0.7	0.1	1.2	18.1	0
Odoribacter	0	0	0	0	0	0	0	0	0	0	0	0	0	0	0	0	0	0.2	15.8	15.8	6.8	0	0	0	2.8	0.6	0	0
Sulfurimonas	0	0	16.1	0	0	0	0	0	0.7	3.2	0.3	0	2.9	0.1	1.1	3.7	0	0.1	2.6	2.6	1.7	0.2	0.2	0.4	0	0	0.2	6.9
Acinetobacter	0	0	0	0	0	0	0	0	0.2	0	0.7	0	0	0.4	0.9	0	0.7	0.1	4.8	4.8	1.2	0.3	0.3	0.1	0.1	0.3	9.2	0
Kluyvera	0	0	0	0	0	0	0	0	0	0	0	0	0	0	0	0	0	0	0.1	0.1	0.3	0	0	16.4	0	0	10.1	0
Pseudomonas	0	0	0.1	0	0	0.2	0	0	0.1	0.3	0	0.5	0	0.2	1.1	0.7	0	1.2	4.7	4.7	1.2	0	0	0.1	0.2	6.9	1.3	0
Marinobacter	0	0	0	0	0	0	0	0.1	1.2	0.1	0	0	0	0	0.2	2.6	0.3	0.1	0.2	0.2	0	0.2	0.2	0	1.5	1.2	0.6	8.9
Sulfitobacter	0	0	0.6	0	0	0	0	0	0	0.5	0.1	0	0	0.1	1.1	0	0	5.4	0.3	0.3	0	3.8	3.8	6.9	0.2	0	0.6	0.1
Prevotellaceae	0	0	0	0	0	0	0	0	0	0	0	0	0	0	0.1	0	0	0	7.5	7.5	11.5	0	0	0	2.4	0.1	0.5	0
Marinobacterium	0	0	0.5	0	0	0.1	0.1	0	0	0.1	0	0.7	0	0	0	0	0.1	0	12	12	0.1	0	0	0	3.4	3.3	0.7	0.1
Thermosipho	2	0.6	6.3	0.5	1.1	1.3	1	0.4	1.3	0	0.7	5.7	0	0	0.4	0	0	0.2	0	0	0	0	0	0	0	0.6	0.4	0
Geotoga	0	0.1	0.1	0	0	0.2	0.1	0.2	5.4	0.4	0	4.5	0.5	0	3.6	0.4	0	0	0	0	0	1.2	1.2	0.5	0.2	0.9	0.3	0
Cycloclasticus	0	0	0	0	0	0	0	0	0.3	0	0.1	0	0.3	0	0.3	0.2	7.5	0	0	0	0	7.7	7.7	0.5	0.1	0	0.8	0
Succinivibrio	0	0	0	0	0	0	0	0	0	0	0	0	0	9.4	0.1	0	0	0.6	2.4	2.4	0.1	0.3	0.3	0.1	0.3	0	0	0
Blautia	0	0	0	0	0	0	0	0	0	0	0	0	0	0	0.2	0	0	0.1	5.3	5.3	11.3	0	0	0.1	0.1	0	0.3	0
Geoalkalibacter	0	0	0.1	0	0	0	0	0	0	0	0	11.4	0.1	0.4	0.5	0.2	0.1	0.5	0	0	0	0	0	0	0	0.4	0	0
Alistipes	0	0	0	0	0	0	0	0	0	0	0	0	0	0	0	0	0	0	2.6	2.6	10.8	0	0	0	0	0	0	0
*Values exceeding 5% are highlighted in Bold font.
